# Supplementary material for: GC/MS Fatty Acid Profile of Marine-Derived Actinomycetes from Extreme Environments: Chemotaxonomic Insights and Biotechnological Potential
Source: Mar Drugs. 2024 Dec 24;23(1):1. doi: 10.3390/md23010001 (PMC11767043; doi:10.3390/md23010001)
Supplement: Supplementary file 1 [file marinedrugs-23-00001-s001.zip]

Archive with 1 entries (1 files):
- marinedrugs-3376716-supplementary.pdf
